# Supplementary material for: A Wearable Textile 3D Gesture Recognition Sensor Based on Screen-Printing Technology
Source: Sensors (Basel). 2019 Nov 20;19(23):5068. doi: 10.3390/s19235068 (PMC6928654; doi:10.3390/s19235068)
Supplement: Supplementary file 1 [file sensors-19-05068-s001.zip]

Archive with 2 entries (2 files):
- Video_S2.mp4
- Video_S1.mp4
